# Supplementary material for: Uncovering in vivo biochemical patterns from time-series metabolic dynamics
Source: PLoS One. 2022 May 12;17(5):e0268394. doi: 10.1371/journal.pone.0268394 (PMC9098013; doi:10.1371/journal.pone.0268394)
Supplement: S1 Table — Neighbors of selected driver nodes in the CausalKinetiX network were listed (Fig 5B). The searching starts from glucose, G1P, ethanol, alanine, and lactate. Columns include driver (the searching start node), annotation (the annotation of the neighbor), ppm (chemical shifts of the neighbor nodes), edge_support (whether the edge is supported by bootstrapping), and cluster (which cluster the neighbor node belongs to). (XLSX) [file pone.0268394.s010.xlsx]

## Sheet: Sheet1
driver	annotation	ppm	edge_support	cluster
glucose	unknown-179	2.2169	TRUE	4
glucose	unknown	4.0237	FALSE	4
glucose	serine (overlapped)	3.9754	FALSE	2
glucose	serine (overlapped)	3.9478	FALSE	3
glucose	unknown	3.815	FALSE	3
glucose	glucose (overlapped)	3.4817	TRUE	4
glucose	glucose (overlapped)	3.2211	TRUE	4
glucose	unknown	2.4064	TRUE	4
glucose	unknown	1.29	FALSE	1
glucose	unknown	1.1077	TRUE	4
glucose	lactate	1.318	FALSE	4
glucose	glucose-1-phosphate	5.4781	TRUE	4
glucose	glucose-1-phosphate	5.4723	TRUE	4
glucose	unknown	1.1291	FALSE	3
glucose	glucose-1-phosphate	5.484	TRUE	4
glucose	alanine	1.4763	FALSE	4
glucose	alanine	1.4643	FALSE	4
glucose	unknown	4.1984	FALSE	4
glucose	unknown	4.3159	FALSE	2
glucose	unknown	4.2278	FALSE	2
glucose	glucose (overlapped)	3.7066	TRUE	4
glucose	serine (overlapped)	3.9572	FALSE	1
glucose	glucose (overlapped)	3.5389	FALSE	4
glucose	unknown	3.3187	FALSE	4
glucose	phenylalanine	7.4206	FALSE	3
glucose	ethanolamine (overlapped)	3.1479	FALSE	3
glucose	unknown	1.0803	FALSE	1
glucose	unknown	3.5658	FALSE	1
glucose	uracil	5.8016	FALSE	3
glucose	serine (overlapped)	3.9692	FALSE	3
glucose	glucose (overlapped)	3.745	FALSE	3
glucose	glucose (overlapped)	3.5225	TRUE	4
glucose	glucose (overlapped)	3.4057	TRUE	1
glucose	unknown	2.8307	FALSE	4
glucose	unknown	1.9916	FALSE	4
glucose	unknown	1.0685	FALSE	4
glucose	citrate	2.7226	FALSE	1
g1p	unknown	5.0796	FALSE	3
g1p	adenosine (overlapped)	6.0616	FALSE	3
g1p	unknown	4.1984	FALSE	4
g1p	unknown	3.815	FALSE	3
g1p	glucose (overlapped)	3.7131	TRUE	4
g1p	unknown	3.6027	FALSE	4
g1p	unknown	3.5508	FALSE	3
g1p	glucose (overlapped)	3.5326	TRUE	4
g1p	glucose (overlapped)	3.4969	TRUE	3
g1p	glucose (overlapped)	3.4664	TRUE	4
g1p	glucose (overlapped)	3.4508	TRUE	4
g1p	glucose (overlapped)	3.4817	TRUE	4
g1p	glucose (overlapped)	3.4109	TRUE	4
g1p	unknown	2.9159	FALSE	4
g1p	unknown	2.8307	FALSE	4
g1p	unknown	2.4064	FALSE	4
g1p	unknown	2.0986	FALSE	1
g1p	arginine (overlapped)	1.904	FALSE	3
g1p	unknown	1.2782	FALSE	1
g1p	unknown	1.1195	TRUE	2
g1p	unknown	1.1077	TRUE	4
g1p	unknown	1.0803	FALSE	1
g1p	unknown	0.87654	FALSE	1
g1p	succinate	2.4735	FALSE	3
g1p	ethanol	3.6571	FALSE	4
g1p	fumarate	6.5246	FALSE	3
g1p	citrate	2.615	FALSE	1
g1p	glucose-1-phosphate	5.4723	FALSE	4
g1p	glucose	4.6318	TRUE	4
g1p	glucose	3.8853	TRUE	4
g1p	ethanol	3.6453	FALSE	4
g1p	ethanol	3.6335	FALSE	4
g1p	alanine	1.4763	FALSE	4
g1p	ethanol	1.175	FALSE	4
g1p	adenosine	8.2584	FALSE	3
g1p	unknown-179	2.2169	TRUE	4
g1p	unknown	5.2998	FALSE	1
g1p	unknown	5.3953	FALSE	1
g1p	glucose (overlapped)	3.8333	FALSE	4
g1p	glucose (overlapped)	3.8194	TRUE	4
g1p	glucose (overlapped)	3.811	TRUE	4
g1p	glucose (overlapped)	3.8074	TRUE	4
g1p	glucose (overlapped)	3.8282	TRUE	4
g1p	unknown	3.7885	FALSE	3
g1p	glucose (overlapped)	3.7738	TRUE	4
g1p	glucose (overlapped)	3.7535	TRUE	4
g1p	glucose (overlapped)	3.745	FALSE	3
g1p	glucose (overlapped)	3.7336	TRUE	4
g1p	glucose (overlapped)	3.7066	TRUE	4
g1p	glucose (overlapped)	3.7036	FALSE	2
g1p	glucose (overlapped)	3.7238	TRUE	4
g1p	unknown	3.6786	FALSE	4
g1p	unknown	3.5594	FALSE	1
g1p	glucose (overlapped)	3.5225	FALSE	4
g1p	glucose (overlapped)	3.4611	TRUE	4
g1p	glucose (overlapped)	3.4545	TRUE	4
g1p	glucose (overlapped)	3.4448	TRUE	4
g1p	glucose (overlapped)	3.4413	TRUE	4
g1p	glucose (overlapped)	3.4212	TRUE	3
g1p	glucose (overlapped)	3.4057	TRUE	1
g1p	glucose (overlapped)	3.3894	FALSE	1
g1p	glucose (overlapped)	3.3796	TRUE	4
g1p	glucose (overlapped)	3.3957	TRUE	4
g1p	unknown	3.3384	FALSE	2
g1p	glucose (overlapped)	3.2499	FALSE	3
g1p	glucose (overlapped)	3.2366	FALSE	4
g1p	ethanolamine (overlapped)	3.1392	FALSE	3
g1p	unknown	2.9621	FALSE	1
g1p	unknown	2.2371	FALSE	1
g1p	unknown	1.8582	FALSE	3
g1p	unknown	1.5669	FALSE	1
g1p	unknown	1.3748	FALSE	2
g1p	unknown	1.1488	FALSE	3
g1p	lactate	1.3296	FALSE	4
g1p	glucose-1-phosphate	5.484	FALSE	4
g1p	glucose	5.2299	TRUE	4
g1p	glucose	5.2237	TRUE	4
g1p	ethanol	1.1868	FALSE	4
g1p	glucose	4.645	FALSE	4
g1p	glucose	3.9057	TRUE	4
g1p	glucose	3.9022	FALSE	4
g1p	glucose	3.8817	TRUE	4
g1p	ethanol	1.1632	FALSE	4
g1p	alanine	1.4643	FALSE	4
g1p	uracil	5.7888	FALSE	1
g1p	uracil (overlapped)	7.5193	FALSE	3
g1p	unknown	5.894	FALSE	3
g1p	unknown	4.0355	FALSE	3
g1p	glucose (overlapped)	3.6908	FALSE	3
g1p	glucose (overlapped)	3.5162	TRUE	4
g1p	unknown	3.2894	FALSE	3
g1p	ethanolamine (overlapped)	3.1305	FALSE	2
g1p	ethanolamine (overlapped)	3.1479	FALSE	3
g1p	unknown	2.0447	FALSE	1
g1p	unknown	1.9378	FALSE	3
g1p	arginine (overlapped)	1.7537	FALSE	4
g1p	arginine (overlapped)	1.7092	FALSE	3
g1p	unknown	1.3628	FALSE	1
g1p	trehalose	5.1815	FALSE	2
g1p	lactate	1.318	FALSE	4
g1p	arginine	1.648	FALSE	1
ethanol	unknown	5.8865	FALSE	3
ethanol	unknown	4.1984	FALSE	4
ethanol	glucose (overlapped)	3.4508	FALSE	4
ethanol	glucose (overlapped)	3.3796	FALSE	4
ethanol	unknown	2.8307	FALSE	4
ethanol	unknown	2.4289	FALSE	3
ethanol	unknown	1.9916	FALSE	4
ethanol	unknown-179	2.2169	TRUE	4
ethanol	unknown	5.2998	FALSE	1
ethanol	glucose (overlapped)	3.2211	FALSE	4
ethanol	unknown	2.4064	FALSE	4
ethanol	glucose-1-phosphate	5.484	FALSE	4
ethanol	glucose-1-phosphate	5.4723	FALSE	4
ethanol	adenosine	8.3425	FALSE	3
ethanol	glucose (overlapped)	3.7738	FALSE	4
ethanol	unknown	2.3621	FALSE	3
ethanol	arginine (overlapped)	1.8925	FALSE	3
ethanol	fumarate	6.5246	FALSE	3
ethanol	alanine	1.4643	FALSE	4
ethanol	glucose (overlapped)	3.4969	FALSE	3
ethanol	glucose (overlapped)	3.4664	FALSE	4
ethanol	unknown	2.0033	FALSE	4
ethanol	citrate	2.6404	FALSE	1
ethanol	arginine	1.6314	FALSE	1
ethanol	unknown	4.0237	FALSE	4
ethanol	glucose (overlapped)	3.4109	TRUE	4
ethanol	glucose-1-phosphate	5.4781	FALSE	4
alanine	uracil	5.7888	FALSE	1
alanine	unknown	5.9765	FALSE	2
alanine	unknown	5.8865	FALSE	3
alanine	unknown	4.0609	FALSE	2
alanine	glucose (overlapped)	3.8463	FALSE	2
alanine	glucose (overlapped)	3.8194	FALSE	4
alanine	glucose (overlapped)	3.8074	FALSE	4
alanine	glucose (overlapped)	3.7131	FALSE	4
alanine	glucose (overlapped)	3.7066	FALSE	4
alanine	unknown	3.6151	FALSE	1
alanine	unknown	3.6027	FALSE	4
alanine	unknown	3.5911	FALSE	1
alanine	glucose (overlapped)	3.5326	FALSE	4
alanine	glucose (overlapped)	3.5162	FALSE	4
alanine	glucose (overlapped)	3.4969	FALSE	3
alanine	glucose (overlapped)	3.4664	FALSE	4
alanine	glucose (overlapped)	3.4545	FALSE	4
alanine	glucose (overlapped)	3.4413	FALSE	4
alanine	glucose (overlapped)	3.4817	FALSE	4
alanine	glucose (overlapped)	3.4212	FALSE	3
alanine	glucose (overlapped)	3.4109	FALSE	4
alanine	glucose (overlapped)	3.3957	FALSE	4
alanine	glucose (overlapped)	3.2366	FALSE	4
alanine	glucose (overlapped)	3.2211	FALSE	4
alanine	unknown	2.4064	FALSE	4
alanine	unknown	1.1423	FALSE	1
alanine	unknown	1.1077	FALSE	4
alanine	unknown	1.1291	FALSE	3
alanine	unknown	1.0685	FALSE	4
alanine	trehalose	5.1815	FALSE	2
alanine	glucose-1-phosphate	5.4723	FALSE	4
alanine	glucose	4.6318	FALSE	4
alanine	glucose	3.8853	FALSE	4
alanine	glucose	3.8817	FALSE	4
alanine	ethanol	3.6453	FALSE	4
alanine	ethanol	3.6335	FALSE	4
alanine	ethanol	1.1632	FALSE	4
alanine	choline	3.1895	FALSE	3
alanine	alanine	1.4763	FALSE	4
alanine	uridine	7.8552	FALSE	1
alanine	uracil	5.8016	FALSE	3
alanine	glucose (overlapped)	3.8333	FALSE	4
alanine	glucose (overlapped)	3.7336	FALSE	4
alanine	glucose (overlapped)	3.7238	FALSE	4
alanine	unknown	3.4571	FALSE	3
alanine	glucose (overlapped)	3.2499	FALSE	3
alanine	unknown	2.8307	FALSE	4
alanine	unknown	2.3687	FALSE	4
alanine	glucose-1-phosphate	5.484	FALSE	4
alanine	glucose	3.9057	FALSE	4
alanine	glucose	3.9022	FALSE	4
alanine	alanine	1.4643	FALSE	4
lactate	unknown-179	2.2169	TRUE	4
lactate	unknown	5.9765	FALSE	2
lactate	unknown	2.3687	FALSE	4
lactate	unknown	2.4064	TRUE	4
lactate	unknown	1.2782	FALSE	1
lactate	unknown	1.0803	FALSE	1
lactate	trehalose	5.1815	FALSE	2
lactate	glucose	5.2237	FALSE	4
lactate	glucose-1-phosphate	5.4781	FALSE	4
lactate	unknown	5.2998	FALSE	1
lactate	unknown	2.8307	FALSE	4
lactate	unknown	1.9378	FALSE	3
lactate	glucose-1-phosphate	5.4723	FALSE	4
